# Supplementary material for: Preserved endothelial function in young adults with type 1 diabetes
Source: PLoS One. 2018 Oct 25;13(10):e0206523. doi: 10.1371/journal.pone.0206523 (PMC6201945; doi:10.1371/journal.pone.0206523)
Supplement: S1 File — (XLSX) [file pone.0206523.s001.xlsx]

## Sheet: Datasett for MR og Endopat
Sex 1=Male	Diab_type1 0=Control	Height_5y	Weight_5y	Waist circumference_5y	SystBP_5y	DiaBP_5y	Smoking_5y 1=Yes	Total_Chol_5y	HDL_Chol_5y	LDL_Chol_5y	Triglyc_5y	ApoB_5y	ApoA-I_5y	HbA1c_5y	u_Alb/Crea_5y	Endopat_RHI_5y	Height	Weight	Waist circumference	SystBP	DiaBP	Smoking 1=Yes	Total_Chol	HDL_Chol	LDL_Chol	Triglyc	ApoB	ApoA-I	HbA1c	Age_5y	Diab_duration_5y	Age	Diab_duration	MeanHbA1c	MeanHbA1c_5y	Gly_burden	Gly_burden_5y	RHIcutoff_5y 1=Below
1	1	176.2	74	82	115	70	0	3.3	1.44	1.43	0.96	0.54	1.33	7.1	0.3	1.98	175.8	63.7	#NULL!	112	66	0	3.2	1.53	1.47	0.45	0.5	1.12	8.2	20.8268	10.5325	15.5647	5.27036	7.9	7.7	41.6359	81.1003	2
1	1	177.4	65	77	120	60	0	3.8	1.38	2.18	0.54	0.74	1.38	8.6	7.4	2.21	168.5	52.7	#NULL!	98	50	0	3.8	1.26	2.23	0.69	0.6	1.11	9.2	20	17.7878	14.7707	12.5585	8.8	9.2	110.515	163.648	2
2	1	180.1	85	87	115	65	0	5.4	1.17	3.46	1.71	1.15	1.4	7.2	0.82	1.94	178	91.2	#NULL!	110	70	0	4.8	1.59	2.87	0.76	0.8	1.41	7.7	20.9199	9.50582	15.8686	4.45448	7.3	7.3	32.5177	69.3925	2
2	0	164.1	104	105	113	75	0	4.2	1.26	2.56	0.85	0.79	1.23	5.2	#NULL!	1.41	162	93	#NULL!	122	75	0	4.2	1.42	2.45	0.73	0.7	1.32	4.8	19.0226	#NULL!	13.9932	#NULL!	#NULL!	#NULL!	#NULL!	#NULL!	1
1	1	173.1	64	75	115	80	0	6.4	1.58	4.16	1.47	1.23	1.63	7.6	0.23	3.54	171.5	56.6	#NULL!	105	67	0	5.4	1.75	3.33	0.71	0.9	1.44	6.8	23.2745	16.3203	18.2615	11.3073	7.6	7.6	85.9357	124.034	2
2	1	165.9	65	88	120	60	0	5.2	1.68	3.02	1.11	1.03	1.67	9.3	7.99	1.39	162.5	52.6	#NULL!	87	52	0	4.9	2.06	2.57	0.6	0.8	1.73	7.6	19.2526	7.0883	14.2204	2.05613	7.2	7.6	14.8041	53.871	1
2	1	154.4	54	70	94	68	1	5.7	1.49	3.72	1.08	1.23	1.66	8.9	1.35	1.16	156	51.1	#NULL!	87	50	0	4.7	1.53	2.87	0.66	0.9	1.37	8.6	22.193	10.475	17.2485	5.53046	9.3	9.6	51.4333	100.56	1
1	1	182.2	85	98	144	70	0	6.1	1.07	3.16	4.16	1.3	1.48	9.9	0.32	1.54	181.7	86.5	95.5	115	68	0	4.5	1.18	2.89	0.95	0.8	1.29	7.9	22.7734	11.1814	17.7714	6.17933	8.2	8.5	50.6705	95.0418	1
2	1	170	78	84	110	72	0	4.5	2.2	1.99	0.7	0.79	1.95	9.9	#NULL!	1.26	168.5	64	72	105	53	0	5	1.92	2.73	0.77	0.8	1.56	10.1	19.9069	6.705	15.0089	1.80698	10.1	10.7	18.2505	71.7435	1
2	0	164	71	78	110	84	0	3.6	1.08	2.23	0.65	0.77	1.23	5.4	0.18	2.08	163.3	62.6	74.5	105	62	0	3.7	0.95	2.52	0.5	0.7	0.94	5.4	23.7454	#NULL!	18.8665	#NULL!	#NULL!	#NULL!	#NULL!	#NULL!	2
1	1	177.2	70	74	120	78	0	4.3	1.07	2.87	0.8	0.91	1.15	7.8	0.24	1.18	158.3	42.7	63	105	68	0	4.7	1.63	2.75	0.7	0.8	1.35	8.1	21.0075	18.2615	15.9973	13.2512	7.2	7.4	95.4086	135.135	1
2	0	176.8	58	66	120	74	0	3.8	1.34	2.11	0.78	0.72	1.28	5.4	5.4	2.61	174	49.7	61	110	65	0	4	1.4	2.27	0.74	0.7	1.17	5.8	20.8734	#NULL!	15.9973	#NULL!	#NULL!	#NULL!	#NULL!	#NULL!	2
2	1	171.4	87	87	124	80	0	6.2	2.55	2.89	1.68	1.15	2.63	9.4	2.54	1.89	169	86.9	94	125	80	0	5.4	1.94	3.12	0.75	0.8	1.76	7.3	19.7207	9.43463	14.9295	4.64339	5.8	7.2	26.9317	67.9294	2
2	1	168	67	85	100	50	0	5.3	2.46	2.53	0.69	0.9	1.92	9.4	0.09	2.5	168.3	67.4	75	85	50	0	#NULL!	#NULL!	#NULL!	#NULL!	#NULL!	#NULL!	8.3	21.577	19.9261	16.4983	14.8474	8.2	8.4	121.748	167.379	2
2	1	173.7	71	77	110	60	0	4.3	1.42	2.46	0.94	0.87	1.57	8.5	0.37	2.08	171	56.5	67.5	95	55	0	3.3	1.69	1.46	0.34	0.5	1.4	6.6	20.6899	6.66667	15.8795	1.85626	6.4	6.7	11.8801	44.6667	2
2	0	177.4	70	72	110	65	0	5.6	1.7	3.37	1.17	1.06	1.62	5.5	0.14	2.97	174.3	57.7	70	104	60	0	4.5	1.54	2.65	0.7	0.7	0.32	5.6	20.1643	#NULL!	15.3539	#NULL!	#NULL!	#NULL!	#NULL!	#NULL!	2
1	1	181.2	97	98	110	55	0	4.7	1.31	2.81	1.29	0.96	1.29	8	0.39	1.33	177	75.4	79.5	100	50	0	3.3	1.05	1.83	0.94	0.6	1.05	7.5	20.1095	15.0582	15.1732	10.1218	7.7	7.7	77.9381	115.948	1
1	0	182	72	80	120	70	0	3.3	1.12	1.74	2.16	0.56	1.24	5	0.1	2.09	178.3	60.8	72	98	50	0	2.9	1.38	1.24	0.62	0.4	1.31	5.1	20.3559	#NULL!	14.7598	#NULL!	#NULL!	#NULL!	#NULL!	#NULL!	2
2	0	164.4	48	66	100	60	0	5.1	2.2	2.26	1.42	0.86	2.17	5.1	5.1	1.54	165.2	50.7	65.5	95	58	#NULL!	4.4	2.26	1.96	0.41	#NULL!	#NULL!	5.4	20.5503	#NULL!	15.6249	#NULL!	#NULL!	#NULL!	#NULL!	#NULL!	1
2	1	169	69	76	125	80	0	6.2	2.2	2.93	2.37	1.01	2.25	7.9	8.31	1.74	169.3	63.7	71.2	110	60	0	5.4	1.82	2.83	1.66	1	1.88	8	23.0856	19.4442	18.0726	14.4312	8.1	8.1	116.893	157.498	2
2	1	165.5	60	72	110	68	0	3.5	1.64	1.59	0.6	0.61	1.41	8.6	0.51	1.87	163.1	49.1	69	105	55	0	3.9	1.95	1.79	0.35	0.6	1.33	8.4	18.4066	8.66804	13.4319	3.69336	8.2	8.2	30.2856	71.0779	2
2	1	165	75	83	105	55	0	5.4	2.15	3.01	0.54	0.92	1.67	8.4	0.14	1.93	165.5	71	83	110	65	0	5.6	2.34	3.08	0.39	0.8	1.42	5.9	21.6674	5.38261	16.8569	0.572211	5.6	7.1	3.20438	38.2166	2
2	0	175	68	71	115	75	0	3.8	1.48	1.96	0.81	0.68	1.43	5	6.1	1.49	172	59.3	68.5	104	62	0	3.8	1.59	1.82	0.86	0.5	1.45	4.9	19.1239	#NULL!	13.9493	#NULL!	#NULL!	#NULL!	#NULL!	#NULL!	1
1	1	172.7	69	76	100	68	0	4.6	1.44	2.89	0.61	0.89	1.37	9.2	0.09	1.48	160.1	49	66	90	50	0	5.4	1.83	3.29	0.62	0.9	1.52	7.7	18.8474	17.2211	13.9986	12.3723	8.7	8.5	107.639	146.379	1
1	1	180.6	81	82	125	70	0	4.8	1.57	2.68	0.8	0.91	1.43	8.8	0.54	2.7	181.5	75.8	77.5	110	60	0	3.9	1.75	1.86	0.64	0.6	1.47	8.8	23.0253	10.6037	17.7084	5.28679	8.7	8.8	45.9951	93.3125	2
2	1	168.6	58	69	98	60	0	7.5	2.45	4.62	0.96	1.45	2.02	14.2	0.54	1.95	169.2	53.3	66.7	100	60	0	5.8	2.5	2.97	0.73	0.8	1.84	10.3	23.384	8.35592	18.5462	3.51814	8.8	10.7	30.9596	89.4084	2
1	1	183	67	80	100	65	0	3.4	1.27	1.9	0.52	0.63	1.25	8.7	1.61	1.77	170	54	69.5	90	58	0	3.8	1.64	2.01	0.33	0.5	1.29	10.3	21.2512	19.6906	16.5284	14.9678	7.7	8.6	115.252	169.339	2
2	1	167.6	66	78	98	60	0	5.4	1.34	3.55	1.54	1.16	1.58	9.1	1.41	2.19	153.1	40.6	60.5	90	55	0	5.3	1.96	3.03	0.68	0.7	1.61	8.5	18.412	14.0999	13.1225	8.8104	7.6	7.9	66.9591	111.389	2
2	0	176	54	66	100	65	0	3.6	1.21	2.12	0.7	0.77	1.38	4.9	50.06	1.92	160.2	35.7	57.5	85	55	0	4	1.67	1.99	0.75	0.6	1.33	5.1	18.1602	#NULL!	12.8706	#NULL!	#NULL!	#NULL!	#NULL!	#NULL!	2
1	1	182.6	79	83	120	75	0	4.7	2.44	1.97	0.65	0.77	1.91	8.6	1.38	1.22	174.2	56.2	69	96	65	0	4.2	1.79	2.19	0.49	0.6	1.43	6.8	18.924	18.7488	14.152	13.9767	7.5	7.7	104.825	144.366	1
1	0	189.8	81	82	130	70	0	4.6	2.32	1.96	0.71	0.69	1.88	5.8	1.11	2.78	178.3	55.3	70.5	110	65	0	#NULL!	#NULL!	#NULL!	#NULL!	#NULL!	#NULL!	#NULL!	20.0027	#NULL!	15.2882	#NULL!	#NULL!	#NULL!	#NULL!	#NULL!	2
1	1	182.2	76	85	115	70	0	4	1.32	2.35	0.73	0.78	1.24	7.3	0.58	1.8	176.3	63.1	75	115	70	0	4.4	1.53	2.64	0.52	0.7	1.41	8.8	19.7837	6.70226	15.0691	1.98768	7.8	8.2	15.5039	54.9585	2
1	1	183	79	86	115	65	0	4.5	1.24	2.72	1.21	1.04	1.38	9.1	0.09	1.91	183.6	68.7	72.5	110	62	0	4.3	1.24	2.67	0.86	0.8	1.21	7.5	19.8686	6.38467	14.924	1.44011	7.6	8.2	10.9448	52.3543	2
2	1	169	80	91	118	78	0	4.4	2.13	1.55	1.61	0.65	2	8.1	0.6	1.57	169.5	62.2	73	105	55	0	4.1	2.07	1.63	0.89	0.5	1.77	9.5	21.3607	18.5024	16.5585	13.7002	8.3	8.4	113.712	155.42	1
2	0	164	79	81	110	58	0	4	2.09	1.28	1.41	0.55	2.03	5.1	0.09	3.52	164.9	66.8	72.5	110	60	0	3	1.81	0.99	0.44	0.4	1.48	5.1	22.0808	#NULL!	17.2211	#NULL!	#NULL!	#NULL!	#NULL!	#NULL!	2
1	0	186	90	95	130	68	0	4.8	1.37	2.74	1.53	0.75	1.57	5.4	0.26	2.09	172.7	71.9	86	110	65	0	5	1.4	3.05	1.22	0.7	1.39	6	18.6667	#NULL!	13.9904	#NULL!	#NULL!	#NULL!	#NULL!	#NULL!	2
2	1	165.8	100.8	102	140	87	0	6.3	1.47	4.15	1.09	1.36	1.52	9.4	2.56	2.51	163.4	61.1	74	110	65	0	5.2	2.04	2.74	0.94	0.9	1.79	9.8	19.3812	8.5065	14.4559	3.58111	9.3	10.3	33.3043	87.617	2
1	1	180.3	102	106	130	70	0	4.3	1.03	2.61	1.47	0.86	1.23	8.7	0.63	1.79	179.2	87.8	89	120	72	0	3.8	1.25	1.98	1.27	0.6	1.28	7.9	20.0356	8.11499	15.3977	3.47707	8.4	8.4	29.2074	68.1659	2
1	0	179	77.8	81.5	115	70	0	3	1.08	1.35	1.27	0.54	1.09	4.6	0.31	1.58	165.6	51.5	65	#NULL!	#NULL!	0	3.8	2.02	1.61	0.37	0.5	1.41	4.8	17.9411	#NULL!	13.1389	#NULL!	#NULL!	#NULL!	#NULL!	#NULL!	1
1	1	170.3	71.7	84	120	85	0	6.1	1.52	3.63	2.11	1.22	1.69	8.7	0.74	2.02	165	53.9	67	112	65	0	4.5	1.96	2.26	0.63	0.7	1.67	7.1	18.4805	8.35866	13.6783	3.55647	7.1	7.9	25.2509	66.0334	2
2	1	162.8	59.5	72	95	68	0	4.6	1.29	2.82	1.1	0.92	1.3	8.6	#NULL!	1.94	162.6	57	73	95	55	0	4.1	1.19	2.6	0.7	0.8	1.14	8.8	19.7344	9.68104	15.1047	5.05133	10	10.1	50.5133	97.7785	2
1	1	175.5	70	74.5	115	70	0	5	1.02	3.47	1.14	1.11	1.14	10.2	0.76	1.39	163.4	57.5	68.5	105	45	0	5.3	1.34	3.69	0.59	1	1.24	8.3	20.4463	9.99589	15.7426	5.29227	9.1	9.3	48.1596	92.9618	1
1	1	181.5	93.5	92.5	120	70	0	5.3	1.35	3.5	0.99	1.05	1.38	7.5	0.56	1.8	181	82.5	83.5	110	65	1	5	1.34	2.84	1.82	0.9	1.36	7.7	24.2601	12.2683	19.5565	7.56468	7.4	7.4	55.9786	90.7855	2
1	1	176.2	69.6	73	105	55	0	4.1	1.57	2.26	0.59	0.77	1.45	10.6	8.9	1.9	162.4	49.4	67	95	52	0	3.8	1.42	2.04	0.75	0.7	1.25	7.7	19.0007	13.8207	14.4203	9.24025	8.1	8.5	74.846	117.476	2
1	1	192	107	93	125	75	0	4.3	1.53	2.52	0.56	0.79	1.42	9.4	0.36	1.37	188.3	98.5	94	110	70	0	5	1.46	3.22	0.72	0.9	1.46	8.3	20.011	6.06982	15.4497	1.50856	7.4	9	11.1633	54.6283	1
1	1	187.4	101.1	105	120	70	0	4.2	1.78	2.13	0.64	0.66	1.57	9.3	0.08	1.9	170.5	79	94	115	65	0	4.9	2.77	1.75	0.85	0.6	2.07	7.8	19.6797	6.20945	15.0418	1.57153	5.8	8.4	9.11485	52.1593	2
2	1	160.7	111.2	101.5	130	87	0	4.4	1.31	2.77	0.72	0.85	1.42	7.9	0.6	3.17	162.3	85.7	91	140	85	0	3.9	1.24	2.41	0.55	0.8	1.26	8.3	23.0746	14.0397	18.5133	9.47844	7.9	7.9	74.8797	110.914	2
2	0	161	72.5	79	120	84	0	4.5	1.27	2.7	1.59	0.86	1.51	5.2	0.25	1.8	161.2	62.3	74	98	65	0	4.3	1.38	2.68	0.54	0.7	1.33	5.4	19.102	#NULL!	14.089	#NULL!	#NULL!	#NULL!	#NULL!	#NULL!	2
1	1	188.5	84.9	#NULL!	110	70	0	4.8	1.73	2.72	0.66	0.79	1.63	9.5	1.25	3	187	78.7	80	105	65	0	3.8	1.91	1.63	0.57	0.5	1.57	8.3	20.5832	8.53936	15.7837	3.7399	9.7	9.2	36.2771	78.5621	2
2	1	171.2	69.2	75	100	65	0	4.7	1.62	2.75	0.92	0.86	1.41	7	0.52	1.53	169.1	62.6	71	95	68	0	3.9	1.3	2.31	0.65	0.6	0.98	8.4	19.5702	6.97604	14.8638	2.26968	8	7.9	18.1574	55.1107	1
1	0	174.9	58.5	71	100	70	0	3.6	1.5	1.79	0.76	0.53	1.44	5	0.86	2.44	173.6	54.2	71	104	56	0	3.2	1.7	1.34	0.36	0.4	1.29	5	20.6352	#NULL!	15.9973	#NULL!	#NULL!	#NULL!	#NULL!	#NULL!	2
1	1	181	74.1	79.5	125	70	0	5.2	0.71	2.81	4.94	0.94	1.21	5.4	0.07	2.81	182.4	69.2	75.5	98	64	0	3.8	1.07	2.15	1.28	0.6	1.14	5.5	23.0527	7.48802	18.3765	2.81177	5.4	5.4	15.1836	40.4353	2
1	0	181	82.2	77.5	110	68	0	4.4	0.79	3.2	1.1	0.96	0.96	4.9	0.08	2.05	163	48	65	89	54	0	3.3	0.85	2.22	0.52	0.6	0.76	5.3	19.6222	#NULL!	14.9459	#NULL!	#NULL!	#NULL!	#NULL!	#NULL!	2
2	1	173.7	115.2	99	125	80	0	3.7	1.44	2.1	0.46	0.68	1.36	8.8	#NULL!	3.01	172.6	89.9	83	115	72	0	3.6	1.72	1.67	0.46	0.5	1.31	9	23.154	9.69199	18.3546	4.89254	6.9	7.2	33.7585	69.7823	2
1	0	187.2	72.2	76	115	65	0	5.2	1.94	2.93	1.32	0.97	1.82	5.3	0.13	2.64	187	66.8	70	125	55	0	4.7	1.78	2.49	0.96	0.7	1.64	5.3	25.0568	#NULL!	20.4079	#NULL!	#NULL!	#NULL!	#NULL!	#NULL!	2
2	1	171.3	62.5	69	105	65	0	4.1	1.37	2.43	0.85	0.83	1.46	10.6	0.88	2.84	169.3	69.7	76	100	70	0	4.2	1.5	2.43	0.6	0.7	1.35	8.6	20.46	7.90965	15.7728	3.22245	7.8	8.7	25.1351	68.814	2
1	1	195.2	95	88	120	75	0	3.1	1.38	1.52	0.85	0.57	1.3	6.6	0.08	2.59	195	83.5	81.5	110	70	1	3.9	1.78	1.81	0.68	0.6	1.54	8.8	23.1102	17.1116	18.423	12.4244	8.1	8	100.637	136.893	2
1	1	178.6	71.2	73	125	70	0	3.4	1.53	1.8	0.43	0.64	1.4	6.7	0.25	1.87	161.7	55.5	69.5	110	64	0	4.4	1.59	2.5	0.7	0.8	1.42	7.5	18.026	13.18	13.2813	8.43532	7.5	7.3	63.2649	96.2141	2
2	1	164.2	85.7	98	125	80	0	4.8	2.14	2.14	1.61	0.84	2.34	9.1	0.09	1.6	166.4	82.6	91.5	110	80	0	4.9	1.38	3.1	0.94	0.9	1.59	10.1	24.0137	11.9316	19.3566	7.27447	8.8	8.8	64.0153	104.998	1
2	1	166	110.4	101	130	88	0	6.2	1.31	4.24	1.39	1.32	1.55	8.5	0.08	2.91	166.8	93.7	92.5	124	74	0	6.1	1.73	4.07	0.67	1.2	1.6	8.3	23.1622	12.8542	18.3628	8.05476	7.7	8	62.0216	102.834	2
1	1	176	77.1	78	125	70	0	4	1.26	2.59	1.07	0.8	1.31	7.6	0.69	2.65	163.4	52.6	69.5	100	40	0	4.2	1.44	2.41	0.77	0.7	1.31	7.4	18.3409	10.0643	13.6838	5.40726	7.2	7.5	38.9322	75.4825	2
2	1	169.8	74.3	79	110	70	0	4.5	2.16	2.02	0.84	0.61	1.88	9.2	0.86	1.34	167.2	55.9	68.5	98	60	0	5.1	2.2	2.69	0.46	0.8	1.7	9.1	18.757	8.9117	14.1273	4.282	8.4	9.2	35.9688	81.9877	1
1	0	183	68.6	70	110	59	0	4.2	1.45	2.71	0.53	0.78	1.45	4.8	1.37	3.27	179	57.4	69	#NULL!	#NULL!	0	4.9	1.86	2.83	0.46	0.7	0.49	5	18.3518	#NULL!	14.6831	#NULL!	#NULL!	#NULL!	#NULL!	#NULL!	2
1	0	185.6	64.5	75	118	78	0	4.9	2.02	2.54	0.76	0.82	1.84	5.3	0.99	2.76	#NULL!	#NULL!	#NULL!	#NULL!	#NULL!	#NULL!	#NULL!	#NULL!	#NULL!	#NULL!	#NULL!	#NULL!	#NULL!	21.1034	#NULL!	#NULL!	#NULL!	#NULL!	#NULL!	#NULL!	#NULL!	2
1	0	186	108	102	130	68	0	3.4	0.61	1.93	1.92	0.68	1.05	5.4	0.1	2.17	#NULL!	#NULL!	#NULL!	#NULL!	#NULL!	#NULL!	#NULL!	#NULL!	#NULL!	#NULL!	#NULL!	#NULL!	#NULL!	21.2704	#NULL!	#NULL!	#NULL!	#NULL!	#NULL!	#NULL!	#NULL!	2
1	0	176.1	68.5	77	130	80	0	5.2	1.56	2.92	1.6	0.93	1.64	5.5	0.34	1.67	#NULL!	#NULL!	#NULL!	#NULL!	#NULL!	#NULL!	#NULL!	#NULL!	#NULL!	#NULL!	#NULL!	#NULL!	#NULL!	21.2211	#NULL!	#NULL!	#NULL!	#NULL!	#NULL!	#NULL!	#NULL!	1
2	0	163.5	62.3	73	110	70	0	4.9	2.08	2.36	1.02	0.89	2.21	5.6	0.75	2.11	#NULL!	#NULL!	#NULL!	#NULL!	#NULL!	#NULL!	#NULL!	#NULL!	#NULL!	#NULL!	#NULL!	#NULL!	#NULL!	22.3463	#NULL!	#NULL!	#NULL!	#NULL!	#NULL!	#NULL!	#NULL!	2
2	0	165.2	47.1	64.5	113	72	0	4.3	2.29	1.78	0.52	0.61	1.83	5.6	0.73	2.53	#NULL!	#NULL!	#NULL!	#NULL!	#NULL!	#NULL!	#NULL!	#NULL!	#NULL!	#NULL!	#NULL!	#NULL!	#NULL!	22.5927	#NULL!	#NULL!	#NULL!	#NULL!	#NULL!	#NULL!	#NULL!	2
1	0	190.8	94.2	91.5	105	65	0	3.5	1.36	1.87	0.59	0.69	1.22	5	0.17	1.71	#NULL!	#NULL!	#NULL!	#NULL!	#NULL!	#NULL!	#NULL!	#NULL!	#NULL!	#NULL!	#NULL!	#NULL!	#NULL!	23.9124	#NULL!	#NULL!	#NULL!	#NULL!	#NULL!	#NULL!	#NULL!	2
1	0	172.3	92.1	90	110	75	0	5.8	0.97	4.28	1.23	1.26	1.09	5.1	0.08	1.82	#NULL!	#NULL!	#NULL!	#NULL!	#NULL!	#NULL!	#NULL!	#NULL!	#NULL!	#NULL!	#NULL!	#NULL!	#NULL!	19.655	#NULL!	#NULL!	#NULL!	#NULL!	#NULL!	#NULL!	#NULL!	2
2	0	163.9	63.5	71	110	60	0	6.6	2.54	3.65	0.91	1.13	2.21	5.4	2.66	1.62	#NULL!	#NULL!	#NULL!	#NULL!	#NULL!	#NULL!	#NULL!	#NULL!	#NULL!	#NULL!	#NULL!	#NULL!	#NULL!	22.0999	#NULL!	#NULL!	#NULL!	#NULL!	#NULL!	#NULL!	#NULL!	1
2	0	178.8	91.5	87	110	75	0	5.8	1.3	3.84	1.47	1.2	1.44	5.3	0.55	1.32	#NULL!	#NULL!	#NULL!	#NULL!	#NULL!	#NULL!	#NULL!	#NULL!	#NULL!	#NULL!	#NULL!	#NULL!	#NULL!	21.5551	#NULL!	#NULL!	#NULL!	#NULL!	#NULL!	#NULL!	#NULL!	1
2	0	163.8	67	75	110	62	0	5.2	1.57	2.92	1.58	1.09	1.69	4.9	0.21	2.44	#NULL!	#NULL!	#NULL!	#NULL!	#NULL!	#NULL!	#NULL!	#NULL!	#NULL!	#NULL!	#NULL!	#NULL!	#NULL!	20.4052	#NULL!	#NULL!	#NULL!	#NULL!	#NULL!	#NULL!	#NULL!	2
1	0	178.8	77.2	82	132	82	0	4.2	1.36	2.44	1.03	0.76	1.35	5	0.1	2.17	#NULL!	#NULL!	#NULL!	#NULL!	#NULL!	#NULL!	#NULL!	#NULL!	#NULL!	#NULL!	#NULL!	#NULL!	#NULL!	21.4209	#NULL!	#NULL!	#NULL!	#NULL!	#NULL!	#NULL!	#NULL!	2
1	0	183	70.6	75	125	75	0	4.7	1.46	3.04	0.58	0.9	1.33	5.4	0.24	2.65	#NULL!	#NULL!	#NULL!	#NULL!	#NULL!	#NULL!	#NULL!	#NULL!	#NULL!	#NULL!	#NULL!	#NULL!	#NULL!	23.1266	#NULL!	#NULL!	#NULL!	#NULL!	#NULL!	#NULL!	#NULL!	2
2	0	174	67.9	72	110	60	0	5.4	1.66	3.04	1.94	0.99	2.01	5.1	0.3	2.51	#NULL!	#NULL!	#NULL!	#NULL!	#NULL!	#NULL!	#NULL!	#NULL!	#NULL!	#NULL!	#NULL!	#NULL!	#NULL!	21.1362	#NULL!	#NULL!	#NULL!	#NULL!	#NULL!	#NULL!	#NULL!	2
2	0	180.5	74.6	79	115	60	0	4.4	2.52	1.77	0.42	0.6	1.83	5.3	0.22	2.07	#NULL!	#NULL!	#NULL!	#NULL!	#NULL!	#NULL!	#NULL!	#NULL!	#NULL!	#NULL!	#NULL!	#NULL!	#NULL!	24.3258	#NULL!	#NULL!	#NULL!	#NULL!	#NULL!	#NULL!	#NULL!	2
2	0	162.8	48.7	65	110	75	0	3.8	1.59	1.95	0.77	0.59	1.5	5.1	0.67	2.92	#NULL!	#NULL!	#NULL!	#NULL!	#NULL!	#NULL!	#NULL!	#NULL!	#NULL!	#NULL!	#NULL!	#NULL!	#NULL!	24.7611	#NULL!	#NULL!	#NULL!	#NULL!	#NULL!	#NULL!	#NULL!	2
